# Supplementary material for: Impact of the COVID-19 pandemic on changes in temperature-sensitive cardiovascular and respiratory disease mortality in Japan
Source: PLoS One. 2022 Oct 10;17(10):e0275935. doi: 10.1371/journal.pone.0275935 (PMC9550070; doi:10.1371/journal.pone.0275935)
Supplement: S1 Data — (XLSX) [file pone.0275935.s005.xlsx]

## Sheet: IHD(I20-25)
MMT(deg.C)	Sapporo												MRadj(/100,000 people)	Sapporo
Year	Jan	Feb	Mar	Apr	May	Jun	Jul	Aug	Sep	Oct	Nov	Dec	Year	Jan	Feb	Mar	Apr	May	Jun	Jul	Aug	Sep	Oct	Nov	Dec
2010	-2	-3.2	-0.1	5.5	12.2	19.2	22.1	24.8	20	12.2	5.9	0.6	2010	17.7801	15.2119	18.0652	15.7494	16.2047	13.0129	11.5927	11.719	13.2378	10.2173	11.5268	19.935
2011	-3.8	-1.1	0.7	6.9	11.1	17.3	21.8	23.6	19.2	12.1	6	-2	2011	10.7301	13.0931	14.1561	15.5248	13.8225	14.1921	11.6725	13.4035	11.9577	12.1637	10.7182	13.5966
2012	-4.5	-4.4	0.1	7	13	17.1	21.8	23.4	22.4	13	5.5	-2.3	2012	14.517	12.5994	13.1769	10.7449	11.4165	11.5951	14.5332	14.3874	9.88865	11.8592	11.9913	14.0419
2013	-4.7	-4	0	6.3	11.3	17.6	22.5	23.1	18.8	12.9	6.3	0.8	2013	13.9111	11.3138	12.2095	9.24937	12.1316	10.3697	11.1466	12.6965	13.6681	13.3184	8.25546	13.2908
2014	-4.1	-3.5	0.5	7.3	14	18.7	22.5	22.4	18.1	11.3	6.1	-1.3	2014	13.33	11.9381	13.6437	9.5317	12.9534	10.4505	10.4301	8.87405	9.72744	9.24055	10.1495	15.0751
2015	-1.5	-0.8	3.8	8.7	14.2	16.7	21.3	22.4	18.4	10.8	5.4	0.8	2015	13.6609	10.4812	10.3703	10.485	8.23841	10.4595	9.50434	6.65469	8.43916	10.5472	9.87855	10.945
2016	-3.5	-2.3	2.1	7.8	14.9	16.3	20.7	23.9	19.4	10.6	2.1	-1	2016	10.5876	8.07251	8.45895	9.08473	10.2163	9.90435	6.49034	7.94768	10.7405	9.7422	11.3841	13.0424
2017	-3.9	-2	1.4	7.7	14.4	16	22.9	21.7	17.7	11.3	4.3	-2	2017	15.8706	11.0664	12.0504	9.1314	6.74714	6.69058	9.8449	10.444	9.19467	10.49	10.0027	11.9903
2018	-2.6	-4.2	2.4	8.2	13.4	16.6	21.4	21.2	18.9	13	6.4	-1	2018	12.6439	9.89956	11.5101	8.01088	8.71897	9.86934	9.25001	8.78207	9.03384	8.73508	11.0781	13.6587
2019	-3	-2.6	2.5	8	15.7	17.4	21.7	22.5	19.3	13.3	3.9	-0.8	2019	13.2461	9.75574	8.33385	7.53895	7.88397	7.08084	8.44991	7.51415	6.77603	11.871	9.4561	10.3116
2020	-2.3	-2.1	3.3	6.8	13.7	18.3	21.2	23.3	20.1	13.1	6.3	-1.6	2020	12.0545	10.9788	11.4313	10.8705	8.4356	6.6205	7.5936	7.68152	7.97701	7.54525	10.2654	10.7276
MMT(deg.C)	Tokyo												MRadj(/100,000 people)	Tokyo
Year	Jan	Feb	Mar	Apr	May	Jun	Jul	Aug	Sep	Oct	Nov	Dec	Year	Jan	Feb	Mar	Apr	May	Jun	Jul	Aug	Sep	Oct	Nov	Dec
2010	7.1	6.5	9.1	12.2	18.4	22.8	27.3	28.9	24.9	18.9	13.8	10.1	2010	39.0418	34.5325	34.5231	28.718	21.2703	21.6919	29.6806	26.1681	23.18	27.2381	27.93	33.0233
2011	5.4	7.2	8	14.3	18.2	22.2	26.8	27.3	25	19.3	15	7.8	2011	41.158	29.6479	31.119	25.4244	21.8799	21.8805	20.3856	22.4054	18.9574	21.211	23.735	37.5682
2012	5	5.4	8.6	13.8	18.9	20.7	25.4	28.5	25.8	19.1	12.8	7.5	2012	39.5523	34.8043	31.2403	27.5535	22.082	18.9066	18.0878	19.7564	16.4557	21.0819	29.4896	33.6817
2013	5.6	5.9	11.6	14.7	19	22.1	26.3	28.6	24.6	19.6	13.6	8.4	2013	38.019	31.4377	26.0652	21.6207	20.5912	17.8864	23.0099	22.4472	16.6926	21.7974	26.764	30.9881
2014	6.5	5.9	10	14.3	19.6	22.6	25.9	27.1	22.7	18.8	14.4	7.8	2014	33.7955	30.7442	27.6496	21.8902	19.0892	17.4869	18.4842	19.006	17.4523	20.7186	24.5487	35.2236
2015	6.6	6.4	10.4	14.5	20.8	22.1	26.1	26.8	23	19	15	10.5	2015	38.998	31.5475	29.7431	22.8866	18.9153	17.2147	21.4803	19.044	16.7947	20.1077	24.6968	29.2452
2016	7	7.8	10.4	15.6	20.1	22.5	25.3	27.4	24.8	19.5	12.5	10	2016	32.0584	29.8012	28.1769	21.1843	19.3616	18.1136	17.3476	20.4207	16.6416	18.2321	25.2807	31.9117
2017	6.9	7.4	8.9	14.8	19.9	22.1	27.1	26.6	23.3	17.7	13.3	8	2017	36.311	25.2499	25.4301	22.7575	17.5975	15.5046	17.2504	18.6457	16.9676	19.7937	22.1382	29.6576
2018	5.8	6.1	11.8	17.2	19.9	22.5	28.2	28.3	23.6	19.9	15.1	9.5	2018	33.5522	29.5124	23.3732	17.9644	19.0358	16.8277	21.2721	18.4763	15.275	17.8923	19.2318	27.7895
2019	6.8	7.9	11	13.9	20.1	22.1	24.2	28.7	25.4	20.1	14.3	9.8	2019	35.8635	27.8146	22.1674	20.8737	17.9114	14.2434	15.859	19.9894	13.7516	17.6575	22.0145	27.5077
2020	8.2	9.1	11.4	13.4	19.6	23.3	24.7	29.1	24.9	18.2	15	9	2020	29.5562	24.1614	21.8098	19.8745	15.8683	15.3875	15.0785	22.2277	14.8194	17.8435	21.1303	27.2252
MMT(deg.C)	Osaka												MRadj(/100,000 people)	Osaka
Year	Jan	Feb	Mar	Apr	May	Jun	Jul	Aug	Sep	Oct	Nov	Dec	Year	Jan	Feb	Mar	Apr	May	Jun	Jul	Aug	Sep	Oct	Nov	Dec
2010	6.1	7.8	9.6	13.6	18.8	23.9	27.9	30.5	26.7	19.9	13.2	9	2010	32.1382	25.4732	26.2038	23.3472	23.2044	19.5011	24.456	21.9756	15.3927	22.1812	25.3959	30.6691
2011	4.4	7.4	8.1	13.8	19.6	24.2	27.8	28.9	25.2	19.5	15.2	8.1	2011	34.709	23.6772	24.9118	22.4874	18.4751	18.7515	18.1209	16.2953	15.6862	21.7083	19.9831	26.2064
2012	5.6	5.1	9.1	15.2	19.6	23	27.8	29.4	26	19.3	12.4	6.6	2012	32.8792	28.5695	23.31	19.6801	18.4523	17.0295	15.651	12.8563	17.3782	19.1854	19.8861	32.2598
2013	5.2	5.6	10.7	14.3	19.8	24.3	28.5	30	25.1	20.8	12.9	7.8	2013	26.9344	26.8496	19.7775	20.1302	17.0108	13.2121	17.3071	21.2311	16.8123	15.8802	22.2597	22.7021
2014	5.9	5.8	9.9	14.8	19.8	23.9	27.8	27.8	24	19.5	14.2	6.8	2014	27.4786	24.4165	20.9982	17.9303	13.2403	13.4882	15.6099	15.6213	11.6166	16.9816	15.2885	28.786
2015	6.1	6.9	10.2	15.9	21.5	22.9	27	28.6	23.2	19	15.2	10.1	2015	25.1745	23.9838	20.206	17.8502	13.5815	11.6811	15.9997	20.2019	13.6567	15.8715	16.0848	20.0529
2016	6.8	7.4	10.8	16.6	21.2	23.3	28	29.5	25.8	20.3	13.4	9.4	2016	22.6975	20.6409	18.9009	14.8113	15.3288	12.5143	16.8455	16.1775	15.0317	15.7822	19.9566	22.645
2017	6.2	6.3	9.2	15.7	21.1	22.7	28.8	29.2	24.4	18.4	12.6	7	2017	31.0919	23.6761	21.9339	15.6384	14.8139	10.9103	16.761	16.4514	12.9076	15.4944	15.6894	21.1813
2018	5	5.3	11.5	16.9	20.1	23.4	29.5	29.7	24.1	19.7	14.6	9.4	2018	25.9344	19.9094	20.8709	17.4862	14.5739	11.1302	17.2972	13.236	13.915	16.0116	15.8426	20.8584
2019	6.5	7.8	10.6	14.6	21	23.7	26.5	29.1	26.6	20.7	14.2	9.5	2019	26.5273	18.4973	16.4507	16.6553	14.2804	9.80105	14.3383	14.7875	11.7861	13.9394	18.2982	19.2225
2020	8.6	8	11.4	13.7	20.8	24.9	26	30.7	25.8	18.7	14.7	8.7	2020	24.0002	18.6106	18.046	15.9335	12.2885	12.283	12.6469	20.3472	12.4055	13.8813	14.0859	19.7736

## Sheet: CACD (I44-49)
MMT(deg.C)	Sapporo									MRadj(/100,000 people)	Sapporo
Year	Apr	May	Jun	Jul	Aug	Sep	Oct	Nov	Dec	Year	Apr	May	Jun	Jul	Aug	Sep	Oct	Nov	Dec
2010	5.5	12.2	19.2	22.1	24.8	20	12.2	5.9	0.6	2010	5.22387	8.8617	6.35183	5.14282	6.76412	3.35529	6.60063	7.14269	5.41977
2011	6.9	11.1	17.3	21.8	23.6	19.2	12.1	6	-2	2011	4.76895	7.95083	4.90337	5.18477	7.4799	6.43717	8.17255	7.20095	5.88046
2012	7	13	17.1	21.8	23.4	22.4	13	5.5	-2.3	2012	3.74492	2.7534	5.27852	3.81793	4.82784	2.74742	4.27194	3.65648	5.54772
2013	6.3	11.3	17.6	22.5	23.1	18.8	12.9	6.3	0.8	2013	5.23028	6.88107	5.0146	4.84297	5.25997	6.30976	4.98959	6.89703	6.16548
2014	7.3	14	18.7	22.5	22.4	18.1	11.3	6.1	-1.3	2014	5.91657	7.33716	4.26341	7.28759	6.33499	5.87659	7.00384	7.57759	7.94814
2015	8.7	14.2	16.7	21.3	22.4	18.4	10.8	5.4	0.8	2015	5.36731	6.91346	4.10138	5.85712	4.96472	2.74031	5.33073	5.99956	7.00217
2016	7.8	14.9	16.3	20.7	23.9	19.4	10.6	2.1	-1	2016	6.54113	5.29511	4.94298	4.99495	4.93157	6.41735	7.60623	5.14953	6.91207
2017	7.7	14.4	16	22.9	21.7	17.7	11.3	4.3	-2	2017	3.53516	3.55522	3.71484	5.89297	4.1165	5.08356	3.16188	5.1045	4.48785
2018	8.2	13.4	16.6	21.4	21.2	18.9	13	6.4	-1	2018	3.92868	4.67093	2.24824	4.13832	3.23319	4.89374	3.7365	3.32015	4.83814
2019	8	15.7	17.4	21.7	22.5	19.3	13.3	3.9	-0.8	2019	3.21438	4.63842	4.57688	3.67942	4.84265	4.13865	5.48578	4.53862	2.74493
2020	6.8	13.7	18.3	21.2	23.3	20.1	13.1	6.3	-1.6	2020	3.86865	3.95056	2.64341	2.69837	1.4913	3.26296	4.74105	4.02528	5.08472
MMT(deg.C)	Tokyo									MRadj(/100,000 people)	Tokyo
Year	Apr	May	Jun	Jul	Aug	Sep	Oct	Nov	Dec	Year	Apr	May	Jun	Jul	Aug	Sep	Oct	Nov	Dec
2010	10.1	7.1	6.5	9.1	12.2	18.4	22.8	27.3	28.9	2010	5.21886	5.15813	5.16296	4.97745	4.58495	4.81228	4.46914	4.87927	4.63938
2011	7.8	5.4	7.2	8	14.3	18.2	22.2	26.8	27.3	2011	6.2697	3.81704	4.64728	3.89581	5.52799	3.71404	4.19884	3.61784	4.48614
2012	7.5	5	5.4	8.6	13.8	18.9	20.7	25.4	28.5	2012	7.13123	4.97215	4.52534	4.47622	5.26923	4.73028	4.53162	4.61664	4.40389
2013	8.4	5.6	5.9	11.6	14.7	19	22.1	26.3	28.6	2013	6.30844	4.74201	4.63573	4.63548	4.98652	4.22554	4.04494	4.70176	4.42229
2014	7.8	6.5	5.9	10	14.3	19.6	22.6	25.9	27.1	2014	5.3053	4.81715	4.96144	4.28494	4.35456	5.37038	3.85469	4.67267	4.45848
2015	10.5	6.6	6.4	10.4	14.5	20.8	22.1	26.1	26.8	2015	4.78349	5.67998	5.05825	3.57761	4.02707	4.39809	3.73346	5.48412	4.85696
2016	10	7	7.8	10.4	15.6	20.1	22.5	25.3	27.4	2016	6.04586	3.92351	3.86279	4.00284	3.8676	4.9484	3.56666	3.79314	3.63284
2017	8	6.9	7.4	8.9	14.8	19.9	22.1	27.1	26.6	2017	4.9938	4.15297	3.77828	4.82692	3.85054	3.76315	2.96059	3.87906	3.61447
2018	9.5	5.8	6.1	11.8	17.2	19.9	22.5	28.2	28.3	2018	4.11845	4.10899	3.94289	4.26653	4.34927	3.00746	4.26681	3.67659	3.61804
2019	9.8	6.8	7.9	11	13.9	20.1	22.1	24.2	28.7	2019	4.41119	6.36679	5.05136	4.65503	4.84263	5.08064	3.3457	3.4826	3.42661
2020	13.4	19.6	23.3	24.7	29.1	24.9	18.2	15	9	2020	3.48861	3.49469	3.33947	3.65254	3.68277	3.97102	4.86996	3.99364	3.77083
MMT(deg.C)	Osaka									MRadj(/100,000 people)	Osaka
Year	Apr	May	Jun	Jul	Aug	Sep	Oct	Nov	Dec	Year	Apr	May	Jun	Jul	Aug	Sep	Oct	Nov	Dec
2010	13.6	18.8	23.9	27.9	30.5	26.7	19.9	13.2	9	2010	4.24549	2.69309	5.13166	3.26903	4.56598	3.60665	3.6112	3.59373	4.55215
2011	13.8	19.6	24.2	27.8	28.9	25.2	19.5	15.2	8.1	2011	5.43305	4.04143	3.35201	3.9623	3.23536	3.7177	4.10476	3.65165	2.75397
2012	15.2	19.6	23	27.8	29.4	26	19.3	12.4	6.6	2012	2.96559	2.51053	4.39112	4.75135	3.24595	3.88991	4.5518	5.34602	4.4832
2013	14.3	19.8	24.3	28.5	30	25.1	20.8	12.9	7.8	2013	4.29756	4.31779	3.69431	2.36761	4.12386	3.43894	4.76583	3.34833	5.29971
2014	14.8	19.8	23.9	27.8	27.8	24	19.5	14.2	6.8	2014	3.45883	3.81464	2.34656	4.52362	4.80791	1.32753	3.34687	2.24754	4.29747
2015	15.9	21.5	22.9	27	28.6	23.2	19	15.2	10.1	2015	3.75562	4.32153	3.54534	3.44988	4.46003	2.69896	3.57162	4.03052	7.20537
2016	16.6	21.2	23.3	28	29.5	25.8	20.3	13.4	9.4	2016	5.12568	4.489	2.70858	4.45589	4.24892	2.71976	2.68664	4.10904	4.54447
2017	15.7	21.1	22.7	28.8	29.2	24.4	18.4	12.6	7	2017	3.6639	4.844	4.3187	4.42081	3.77288	5.01413	3.9694	3.4126	3.83888
2018	16.9	20.1	23.4	29.5	29.7	24.1	19.7	14.6	9.4	2018	3.20045	2.4927	2.49688	3.46622	3.81665	4.05626	4.16463	4.13413	3.04495
2019	14.6	21	23.7	26.5	29.1	26.6	20.7	14.2	9.5	2019	3.57641	4.2707	1.99013	3.85155	2.14919	3.49114	4.52777	3.57553	5.15412
2020	13.7	20.8	24.9	26	30.7	25.8	18.7	14.7	8.7	2020	3.50577	3.30836	4.38573	4.36237	4.45029	3.37099	4.42576	4.35753	4.59028

## Sheet: HF (I50)
MMT(deg.C)	Sapporo									MRadj(/100,000 people)	Sapporo
Year	Apr	May	Jun	Jul	Aug	Sep	Oct	Nov	Dec	Year	Apr	May	Jun	Jul	Aug	Sep	Oct	Nov	Dec
2010	5.5	12.2	19.2	22.1	24.8	20	12.2	5.9	0.6	2010	21.7169	19.7616	22.2835	15.4618	22.5623	22.1597	18.9828	22.8882	29.7049
2011	6.9	11.1	17.3	21.8	23.6	19.2	12.1	6	-2	2011	18.0814	24.4428	24.1072	21.211	22.4603	20.747	23.1311	27.4371	27.6103
2012	7	13	17.1	21.8	23.4	22.4	13	5.5	-2.3	2012	23.6481	18.2706	21.2136	21.5289	25.0703	20.0119	22.2445	21.9933	22.2292
2013	6.3	11.3	17.6	22.5	23.1	18.8	12.9	6.3	0.8	2013	18.1958	20.0583	17.0008	20.2526	14.2866	19.2839	17.5722	19.3393	19.0805
2014	7.3	14	18.7	22.5	22.4	18.1	11.3	6.1	-1.3	2014	19.6877	16.9421	17.1827	19.5189	14.4593	15.3812	17.6343	19.1293	19.633
2015	8.7	14.2	16.7	21.3	22.4	18.4	10.8	5.4	0.8	2015	22.3616	17.8423	14.9347	21.6273	17.315	12.5622	15.1935	19.718	20.5854
2016	7.8	14.9	16.3	20.7	23.9	19.4	10.6	2.1	-1	2016	14.6445	18.3752	14.8879	15.0784	14.6209	16.0567	18.0975	18.2105	23.4838
2017	7.7	14.4	16	22.9	21.7	17.7	11.3	4.3	-2	2017	14.0191	19.5674	15.8544	15.078	18.5766	16.5893	16.203	18.582	23.2847
2018	8.2	13.4	16.6	21.4	21.2	18.9	13	6.4	-1	2018	15.4928	20.6237	16.0264	15.7067	18.1726	15.8319	20.8995	17.0539	22.5653
2019	8	15.7	17.4	21.7	22.5	19.3	13.3	3.9	-0.8	2019	21.2334	19.004	15.0237	14.6062	17.2625	14.1431	17.6656	18.3802	19.8085
2020	6.8	13.7	18.3	21.2	23.3	20.1	13.1	6.3	-1.6	2020	17.8516	18.2841	15.2108	16.0958	15.7904	18.0711	16.5696	15.4615	21.0548
MMT(deg.C)	Tokyo									MRadj(/100,000 people)	Tokyo
Year	Apr	May	Jun	Jul	Aug	Sep	Oct	Nov	Dec	Year	Apr	May	Jun	Jul	Aug	Sep	Oct	Nov	Dec
2010	12.2	18.4	22.8	27.3	28.9	24.9	18.9	13.8	10.1	2010	13.3111	14.7018	12.7829	13.8568	13.1176	12.496	13.06	14.9505	17.3185
2011	14.3	18.2	22.2	26.8	27.3	25	19.3	15	7.8	2011	15.3423	11.3666	13.3062	14.5341	12.3499	11.3699	13.2395	13.8826	16.7877
2012	13.8	18.9	20.7	25.4	28.5	25.8	19.1	12.8	7.5	2012	15.5547	12.7779	13.5274	12.2019	13.0073	13.1051	14.978	16.5888	17.8646
2013	14.7	19	22.1	26.3	28.6	24.6	19.6	13.6	8.4	2013	12.9552	13.2887	12.4448	12.817	13.5437	11.7002	14.1815	13.7624	15.9595
2014	14.3	19.6	22.6	25.9	27.1	22.7	18.8	14.4	7.8	2014	14.6734	12.7508	12.7315	13.4973	13.6235	11.6802	12.9357	14.8955	16.7864
2015	14.5	20.8	22.1	26.1	26.8	23	19	15	10.5	2015	13.8142	11.8147	10.9985	11.1821	11.6976	11.9264	14.3682	12.7473	15.617
2016	15.6	20.1	22.5	25.3	27.4	24.8	19.5	12.5	10	2016	12.3381	14.1075	11.9227	11.2543	11.4977	12.2525	12.4257	15.2505	15.1921
2017	14.8	19.9	22.1	27.1	26.6	23.3	17.7	13.3	8	2017	12.9805	12.607	11.6058	10.7504	11.3556	13.0755	13.7297	14.4016	15.4676
2018	17.2	19.9	22.5	28.2	28.3	23.6	19.9	15.1	9.5	2018	14.3829	13.0293	12.3951	12.8749	11.9621	11.6285	14.2979	13.319	15.0233
2019	13.9	20.1	22.1	24.2	28.7	25.4	20.1	14.3	9.8	2019	14.3304	14.8732	11.6867	12.8556	11.848	12.1	11.6866	13.0911	15.2108
2020	13.4	19.6	23.3	24.7	29.1	24.9	18.2	15	9	2020	15.44	12.9135	11.0915	12.2959	12.3338	12.9403	14.6958	14.4513	16.4019
MMT(deg.C)	Osaka									MRadj(/100,000 people)	Osaka
Year	Apr	May	Jun	Jul	Aug	Sep	Oct	Nov	Dec	Year	Apr	May	Jun	Jul	Aug	Sep	Oct	Nov	Dec
2010	13.6	18.8	23.9	27.9	30.5	26.7	19.9	13.2	9	2010	21.0596	19.9882	16.651	21.6899	14.785	14.3616	15.9151	14.724	18.9129
2011	13.8	19.6	24.2	27.8	28.9	25.2	19.5	15.2	8.1	2011	18.8022	16.271	15.3864	14.9646	15.2708	15.7457	15.6092	15.2796	18.7152
2012	15.2	19.6	23	27.8	29.4	26	19.3	12.4	6.6	2012	19.7046	15.4281	14.7804	15.8261	17.2869	15.2976	15.0509	18.8629	19.2995
2013	14.3	19.8	24.3	28.5	30	25.1	20.8	12.9	7.8	2013	17.8873	17.6515	13.8374	17.7904	17.4345	15.2675	13.2054	19.2831	20.2321
2014	14.8	19.8	23.9	27.8	27.8	24	19.5	14.2	6.8	2014	18.6692	15.9124	12.5095	14.4857	20.0816	16.9371	17.2121	18.68	18.269
2015	15.9	21.5	22.9	27	28.6	23.2	19	15.2	10.1	2015	17.6825	15.8191	15.0091	16.3246	13.7903	14.2681	15.0689	14.7879	19.2587
2016	16.6	21.2	23.3	28	29.5	25.8	20.3	13.4	9.4	2016	14.9485	17.6393	17.6852	14.2305	16.8688	13.7637	16.1401	17.4137	20.5966
2017	15.7	21.1	22.7	28.8	29.2	24.4	18.4	12.6	7	2017	16.2707	14.9324	14.4283	18.2478	17.7478	15.4529	16.3523	20.2754	17.9084
2018	16.9	20.1	23.4	29.5	29.7	24.1	19.7	14.6	9.4	2018	16.5173	16.7607	15.5326	16.0321	19.3422	18.2842	14.0583	16.1055	22.8704
2019	14.6	21	23.7	26.5	29.1	26.6	20.7	14.2	9.5	2019	17.0509	17.6742	16.458	17.3549	15.5965	17.7037	18.4355	17.1135	21.2965
2020	13.7	20.8	24.9	26	30.7	25.8	18.7	14.7	8.7	2020	17.0204	16.5279	14.6502	17.0596	17.8287	16.5686	15.606	16.1211	19.5316

## Sheet: ICH(I61,69.1)
MMT(deg.C)	Sapporo									MRadj(/100,000 people)	Sapporo
Year	Apr	May	Jun	Jul	Aug	Sep	Oct	Nov	Dec	Year	Apr	May	Jun	Jul	Aug	Sep	Oct	Nov	Dec
2010	5.5	12.2	19.2	22.1	24.8	20	12.2	5.9	0.6	2010	5.57623	8.07666	4.3571	6.70551	6.20489	7.18796	7.13896	6.05169	8.95728
2011	6.9	11.1	17.3	21.8	23.6	19.2	12.1	6	-2	2011	7.76868	5.12021	7.81957	5.00645	4.95748	5.90657	10.1004	8.45335	7.42601
2012	7	13	17.1	21.8	23.4	22.4	13	5.5	-2.3	2012	6.18355	7.12842	7.39509	4.22532	7.01364	5.97203	4.27783	6.35955	6.71707
2013	6.3	11.3	17.6	22.5	23.1	18.8	12.9	6.3	0.8	2013	7.43057	4.29163	5.17296	6.35945	4.61033	5.91827	5.41836	4.63953	7.80759
2014	7.3	14	18.7	22.5	22.4	18.1	11.3	6.1	-1.3	2014	6.07084	5.34568	4.97679	4.24503	6.46822	6.29463	6.40409	4.72699	5.82546
2015	8.7	14.2	16.7	21.3	22.4	18.4	10.8	5.4	0.8	2015	6.64121	5.80631	4.25897	5.78009	5.26858	4.72231	7.34092	5.14203	6.24627
2016	7.8	14.9	16.3	20.7	23.9	19.4	10.6	2.1	-1	2016	5.28915	6.68476	5.77102	6.02437	5.74866	7.33867	6.13156	4.78588	5.77989
2017	7.7	14.4	16	22.9	21.7	17.7	11.3	4.3	-2	2017	3.5253	6.36509	3.51814	6.69244	6.31398	6.69554	6.67957	6.71814	5.0764
2018	8.2	13.4	16.6	21.4	21.2	18.9	13	6.4	-1	2018	6.06572	5.54888	3.09609	5.10201	4.72149	6.0414	6.48645	5.67533	5.55749
2019	8	15.7	17.4	21.7	22.5	19.3	13.3	3.9	-0.8	2019	6.18372	3.62921	6.27353	5.30873	5.13245	5.95881	5.46451	5.69609	5.61813
2020	6.8	13.7	18.3	21.2	23.3	20.1	13.1	6.3	-1.6	2020	5.47086	5.04298	5.02965	3.12827	4.51254	5.0529	4.88591	5.8971	6.6884
MMT(deg.C)	Tokyo									MRadj(/100,000 people)	Tokyo
Year	Apr	May	Jun	Jul	Aug	Sep	Oct	Nov	Dec	Year	Apr	May	Jun	Jul	Aug	Sep	Oct	Nov	Dec
2010	12.2	18.4	22.8	27.3	28.9	24.9	18.9	13.8	10.1	2010	8.86928	8.2934	8.43485	9.47414	7.49006	6.48881	7.44891	9.58655	9.55586
2011	14.3	18.2	22.2	26.8	27.3	25	19.3	15	7.8	2011	7.78128	6.86894	7.01803	6.46873	7.87601	6.67378	9.07646	7.71706	9.50833
2012	13.8	18.9	20.7	25.4	28.5	25.8	19.1	12.8	7.5	2012	6.82437	6.7349	6.64797	7.4246	6.66443	8.2136	7.0802	10.3239	8.63009
2013	14.7	19	22.1	26.3	28.6	24.6	19.6	13.6	8.4	2013	7.49949	8.04808	6.33077	7.01433	7.01758	6.05794	6.75395	8.38966	8.47512
2014	14.3	19.6	22.6	25.9	27.1	22.7	18.8	14.4	7.8	2014	6.98499	6.95516	6.05419	6.63312	6.16447	7.34055	6.65472	7.00146	8.97788
2015	14.5	20.8	22.1	26.1	26.8	23	19	15	10.5	2015	6.4663	6.35719	5.99079	5.65091	6.06847	5.77996	7.85622	7.35191	7.40163
2016	15.6	20.1	22.5	25.3	27.4	24.8	19.5	12.5	10	2016	6.17654	6.74178	5.42308	4.82017	5.75409	6.84801	6.03777	7.47082	8.16657
2017	14.8	19.9	22.1	27.1	26.6	23.3	17.7	13.3	8	2017	6.98075	5.93556	5.08871	5.02435	5.77165	5.52908	8.47661	6.77875	7.54258
2018	17.2	19.9	22.5	28.2	28.3	23.6	19.9	15.1	9.5	2018	6.09768	5.45292	5.48684	5.97395	5.60956	6.52848	6.32249	5.509	6.96139
2019	13.9	20.1	22.1	24.2	28.7	25.4	20.1	14.3	9.8	2019	6.80243	5.79327	5.18667	5.35171	6.28986	5.86663	5.76917	6.49204	7.28458
2020	13.4	19.6	23.3	24.7	29.1	24.9	18.2	15	9	2020	7.00211	5.81853	5.24638	6.2171	5.72911	6.40212	6.57632	6.86216	8.86659
MMT(deg.C)	Osaka									MRadj(/100,000 people)	Osaka
Year	Apr	May	Jun	Jul	Aug	Sep	Oct	Nov	Dec	Year	Apr	May	Jun	Jul	Aug	Sep	Oct	Nov	Dec
2010	13.6	18.8	23.9	27.9	30.5	26.7	19.9	13.2	9	2010	6.63005	8.31495	6.10961	5.99535	7.09915	6.25984	7.41473	7.62038	6.79977
2011	13.8	19.6	24.2	27.8	28.9	25.2	19.5	15.2	8.1	2011	8.17749	7.86812	6.18674	5.42774	7.59832	5.44082	7.39507	6.52999	8.98978
2012	15.2	19.6	23	27.8	29.4	26	19.3	12.4	6.6	2012	7.4629	7.92419	5.1399	4.55662	6.3578	4.07366	6.69493	7.98715	8.02827
2013	14.3	19.8	24.3	28.5	30	25.1	20.8	12.9	7.8	2013	6.09484	6.44231	5.26596	6.23837	5.81478	6.8933	7.13551	5.21512	8.2144
2014	14.8	19.8	23.9	27.8	27.8	24	19.5	14.2	6.8	2014	6.27614	6.47353	4.02788	4.90298	4.78095	5.93801	5.5655	8.03735	7.66131
2015	15.9	21.5	22.9	27	28.6	23.2	19	15.2	10.1	2015	4.83424	6.92268	6.17874	3.56692	4.90016	5.7672	6.29015	4.45864	5.51937
2016	16.6	21.2	23.3	28	29.5	25.8	20.3	13.4	9.4	2016	5.06414	4.11561	4.88276	4.79975	5.84494	4.2465	4.87922	5.16266	6.75785
2017	15.7	21.1	22.7	28.8	29.2	24.4	18.4	12.6	7	2017	6.32378	3.40927	3.33719	4.24278	6.52216	4.55676	4.38728	4.81872	7.57058
2018	16.9	20.1	23.4	29.5	29.7	24.1	19.7	14.6	9.4	2018	4.93282	5.02712	4.32397	4.31574	4.2618	5.57024	5.4031	6.37703	6.54099
2019	14.6	21	23.7	26.5	29.1	26.6	20.7	14.2	9.5	2019	5.12792	4.88724	4.82511	5.82689	4.56973	6.02766	5.6326	6.28378	6.86254
2020	13.7	20.8	24.9	26	30.7	25.8	18.7	14.7	8.7	2020	6.64545	4.67321	4.18136	4.40413	4.00084	4.36195	4.41931	5.38099	7.26236

## Sheet: CI(I63,I69.3)
MMT(deg.C)	Sapporo												MRadj(/100,000 people)	Sapporo
Year	Jan	Feb	Mar	Apr	May	Jun	Jul	Aug	Sep	Oct	Nov	Dec	Year	Jan	Feb	Mar	Apr	May	Jun	Jul	Aug	Sep	Oct	Nov	Dec
2010	-2	-3.2	-0.1	5.5	12.2	19.2	22.1	24.8	20	12.2	5.9	0.6	2010	21.0669	15.8977	19.4602	16.6739	15.0554	18.5716	19.2975	18.368	24.088	18.2864	19.1606	19.5399
2011	-3.8	-1.1	0.7	6.9	11.1	17.3	21.8	23.6	19.2	12.1	6	-2	2011	15.9102	15.1931	21.2128	17.1172	16.9622	12.8607	17.8827	17.107	13.9946	21.3741	17.4196	18.5666
2012	-4.5	-4.4	0.1	7	13	17.1	21.8	23.4	22.4	13	5.5	-2.3	2012	19.843	17.9291	19.8837	12.0876	15.2637	11.7991	15.7844	16.3258	11.7496	17.3233	18.9375	17.3269
2013	-4.7	-4	0	6.3	11.3	17.6	22.5	23.1	18.8	12.9	6.3	0.8	2013	15.6883	12.5444	16.2744	15.2572	16.1977	17.6427	13.516	12.757	14.0039	20.0597	18.2214	16.8074
2014	-4.1	-3.5	0.5	7.3	14	18.7	22.5	22.4	18.1	11.3	6.1	-1.3	2014	21.5143	16.7942	13.0487	11.1988	14.9684	14.6694	13.0304	14.4172	15.4743	14.4963	14.0244	19.5164
2015	-1.5	-0.8	3.8	8.7	14.2	16.7	21.3	22.4	18.4	10.8	5.4	0.8	2015	19.2287	15.146	9.70577	13.3968	17.3016	11.2625	12.9807	12.6031	11.0786	16.1482	12.3518	12.7915
2016	-3.5	-2.3	2.1	7.8	14.9	16.3	20.7	23.9	19.4	10.6	2.1	-1	2016	16.115	14.2541	11.149	10.7993	12.8201	12.2115	12.3557	13.5262	13.7843	13.6087	13.3972	13.8674
2017	-3.9	-2	1.4	7.7	14.4	16	22.9	21.7	17.7	11.3	4.3	-2	2017	15.7237	13.5534	14.9127	11.6137	12.7923	10.8731	14.5059	16.8078	8.83258	14.6806	12.0715	10.2264
2018	-2.6	-4.2	2.4	8.2	13.4	16.6	21.4	21.2	18.9	13	6.4	-1	2018	14.1024	11.6483	12.9495	10.3361	9.47438	9.22893	12.3611	12.5357	11.3629	13.7769	16.2323	12.725
2019	-3	-2.6	2.5	8	15.7	17.4	21.7	22.5	19.3	13.3	3.9	-0.8	2019	12.9548	12.4563	12.0013	10.1378	9.58883	9.17164	10.1658	9.76023	9.74426	12.9117	10.4265	12.4532
2020	-2.3	-2.1	3.3	6.8	13.7	18.3	21.2	23.3	20.1	13.1	6.3	-1.6	2020	11.732	12.6458	10.597	10.9684	11.1167	9.50273	10.2329	10.4576	11.6604	10.1085	10.1031	10.7106
MMT(deg.C)	Tokyo												MRadj(/100,000 people)	Tokyo
Year	Jan	Feb	Mar	Apr	May	Jun	Jul	Aug	Sep	Oct	Nov	Dec	Year	Jan	Feb	Mar	Apr	May	Jun	Jul	Aug	Sep	Oct	Nov	Dec
2010	7.1	6.5	9.1	12.2	18.4	22.8	27.3	28.9	24.9	18.9	13.8	10.1	2010	22.9368	23.0984	21.0369	20.2905	21.925	19.8952	19.4021	18.8149	19.8055	19.9317	20.3411	22.0166
2011	5.4	7.2	8	14.3	18.2	22.2	26.8	27.3	25	19.3	15	7.8	2011	24.5983	21.5302	23.2096	20.3948	18.7521	17.7409	19.7853	19.0961	18.9813	17.7899	19.6543	20.0545
2012	5	5.4	8.6	13.8	18.9	20.7	25.4	28.5	25.8	19.1	12.8	7.5	2012	20.3155	19.1623	20.639	17.1217	15.2224	16.2077	17.575	16.7645	16.4919	16.7509	20.445	21.4734
2013	5.6	5.9	11.6	14.7	19	22.1	26.3	28.6	24.6	19.6	13.6	8.4	2013	22.3764	17.1197	17.7253	17.4403	16.8469	13.1946	14.3467	16.0404	15.6772	16.1708	18.1837	18.3499
2014	6.5	5.9	10	14.3	19.6	22.6	25.9	27.1	22.7	18.8	14.4	7.8	2014	18.8789	17.4904	17.0894	13.9164	13.745	12.2908	13.7026	14.1108	14.1279	15.3654	16.0535	19.1
2015	6.6	6.4	10.4	14.5	20.8	22.1	26.1	26.8	23	19	15	10.5	2015	16.9788	14.6681	16.5949	14.026	12.5485	11.3945	13.5764	13.9154	12.9811	15.42	15.2663	15.3138
2016	7	7.8	10.4	15.6	20.1	22.5	25.3	27.4	24.8	19.5	12.5	10	2016	14.7593	15.0328	13.4989	12.831	10.8282	10.6961	11.105	13.0181	12.6821	14.5332	14.0998	14.621
2017	6.9	7.4	8.9	14.8	19.9	22.1	27.1	26.6	23.3	17.7	13.3	8	2017	15.6509	13.4286	15.7035	12.8331	13.0766	11.0671	11.1609	12.2037	11.1181	14.0836	12.8762	13.6877
2018	5.8	6.1	11.8	17.2	19.9	22.5	28.2	28.3	23.6	19.9	15.1	9.5	2018	14.6014	11.8129	13.6271	10.8641	11.8452	10.1362	11.2772	11.49	10.3209	12.1522	12.0894	13.5892
2019	6.8	7.9	11	13.9	20.1	22.1	24.2	28.7	25.4	20.1	14.3	9.8	2019	13.123	12.1937	13.6973	9.89029	10.8909	10.1823	11.7407	10.1101	10.8662	10.2531	11.7123	12.7181
2020	8.2	9.1	11.4	13.4	19.6	23.3	24.7	29.1	24.9	18.2	15	9	2020	12.4102	11.7877	12.1891	10.7477	10.3518	9.83498	9.55934	10.1892	8.99673	10.4965	11.2022	12.7521
MMT(deg.C)	Osaka												MRadj(/100,000 people)	Osaka
Year	Jan	Feb	Mar	Apr	May	Jun	Jul	Aug	Sep	Oct	Nov	Dec	Year	Jan	Feb	Mar	Apr	May	Jun	Jul	Aug	Sep	Oct	Nov	Dec
2010	6.1	7.8	9.6	13.6	18.8	23.9	27.9	30.5	26.7	19.9	13.2	9	2010	22.1998	22.2936	21.6133	22.4087	22.1216	18.9601	22.4442	21.6128	18.0517	20.8161	19.4093	19.582
2011	4.4	7.4	8.1	13.8	19.6	24.2	27.8	28.9	25.2	19.5	15.2	8.1	2011	23.4417	20.4033	20.634	21.2232	17.9569	19.8207	16.2789	16.4382	17.0201	18.6963	15.9589	17.4975
2012	5.6	5.1	9.1	15.2	19.6	23	27.8	29.4	26	19.3	12.4	6.6	2012	20.4585	19.4547	20.4015	17.0094	19.8997	17.0613	16.9531	15.7591	15.6254	18.7061	16.3343	18.37
2013	5.2	5.6	10.7	14.3	19.8	24.3	28.5	30	25.1	20.8	12.9	7.8	2013	17.8859	20.8772	19.5874	17.2679	18.9293	13.9937	13.8848	14.3652	14.2789	14.6738	16.0725	16.5514
2014	5.9	5.8	9.9	14.8	19.8	23.9	27.8	27.8	24	19.5	14.2	6.8	2014	17.7596	13.7245	16.3041	17.9899	16.2396	12.4538	12.3682	14.8168	13.6248	16.8083	17.5978	19.1669
2015	6.1	6.9	10.2	15.9	21.5	22.9	27	28.6	23.2	19	15.2	10.1	2015	15.7947	16.7629	16.5032	17.0113	13.6724	12.0977	18.1234	11.3988	14.5925	13.8261	11.2629	13.9273
2016	6.8	7.4	10.8	16.6	21.2	23.3	28	29.5	25.8	20.3	13.4	9.4	2016	14.3074	14.839	17.6986	14.5232	10.8561	9.8296	10.3777	12.7356	11.4572	14.4019	12.5468	14.7502
2017	6.2	6.3	9.2	15.7	21.1	22.7	28.8	29.2	24.4	18.4	12.6	7	2017	15.7679	13.0417	13.8551	12.871	12.0613	13.2174	9.57967	11.0483	12.4868	12.6921	13.893	13.0247
2018	5	5.3	11.5	16.9	20.1	23.4	29.5	29.7	24.1	19.7	14.6	9.4	2018	13.6841	12.5204	11.3436	12.9059	13.9465	10.0741	10.9198	12.1777	10.6152	12.8104	11.1507	14.547
2019	6.5	7.8	10.6	14.6	21	23.7	26.5	29.1	26.6	20.7	14.2	9.5	2019	9.56025	11.2006	9.29038	9.37675	11.5385	12.0398	9.56025	11.2006	9.29038	12.1913	10.7385	12.0444
2020	8.6	8	11.4	13.7	20.8	24.9	26	30.7	25.8	18.7	14.7	8.7	2020	11.1314	12.7634	11.731	10.5055	10.4624	8.97753	9.27048	9.26752	10.0197	9.41954	11.3098	11.3505

## Sheet: Resp(J00-99)
MMT(deg.C)	Sapporo												MRadj(/100,000 people)	Sapporo
Year	Jan	Feb	Mar	Apr	May	Jun	Jul	Aug	Sep	Oct	Nov	Dec	Year	Jan	Feb	Mar	Apr	May	Jun	Jul	Aug	Sep	Oct	Nov	Dec
2010	-2	-3.2	-0.1	5.5	12.2	19.2	22.1	24.8	20	12.2	5.9	0.6	2010	52.3642	42.8681	46.494	45.5282	48.0261	51.775	53.5708	53.3665	57.0983	52.3741	51.5489	52.8458
2011	-3.8	-1.1	0.7	6.9	11.1	17.3	21.8	23.6	19.2	12.1	6	-2	2011	54.6252	51.0047	44.7887	45.2558	56.3971	55.1163	46.6371	48.3136	38.849	54.9204	50.5584	55.5779
2012	-4.5	-4.4	0.1	7	13	17.1	21.8	23.4	22.4	13	5.5	-2.3	2012	60.6434	65.2916	49.2079	46.0831	43.0345	43.2701	45.824	46.3542	44.4127	49.0527	51.9125	58.7071
2013	-4.7	-4	0	6.3	11.3	17.6	22.5	23.1	18.8	12.9	6.3	0.8	2013	65.4111	48.7925	44.188	39.0078	45.7636	42.7098	45.0756	43.7655	48.4327	44.2036	42.5601	42.3898
2014	-4.1	-3.5	0.5	7.3	14	18.7	22.5	22.4	18.1	11.3	6.1	-1.3	2014	53.0982	48.2078	50.7038	44.601	38.8779	53.2417	46.2985	42.5836	49.4098	53.0326	48.9019	48.4257
2015	-1.5	-0.8	3.8	8.7	14.2	16.7	21.3	22.4	18.4	10.8	5.4	0.8	2015	60.7141	40.6032	43.2567	40.3608	48.2939	37.3437	41.0005	49.7985	42.4523	45.9577	43.555	45.2042
2016	-3.5	-2.3	2.1	7.8	14.9	16.3	20.7	23.9	19.4	10.6	2.1	-1	2016	54.9198	45.1262	49.8966	45.7446	43.7937	38.8619	45.8644	46.3534	49.8656	49.5624	47.3622	47.4076
2017	-3.9	-2	1.4	7.7	14.4	16	22.9	21.7	17.7	11.3	4.3	-2	2017	46.8307	41.6819	38.8147	38.4949	31.314	35.4036	38.3303	38.9718	37.7616	37.7406	42.7157	30.3747
2018	-2.6	-4.2	2.4	8.2	13.4	16.6	21.4	21.2	18.9	13	6.4	-1	2018	41.1581	38.4522	38.2202	34.1186	35.3651	29.7051	39.5132	38.7738	40.1279	34.0523	44.1095	39.3937
2019	-3	-2.6	2.5	8	15.7	17.4	21.7	22.5	19.3	13.3	3.9	-0.8	2019	49.2362	38.8129	38.249	36.6967	38.0486	34.5267	33.8911	34.2964	34.5093	36.9212	35.8888	38.266
2020	-2.3	-2.1	3.3	6.8	13.7	18.3	21.2	23.3	20.1	13.1	6.3	-1.6	2020	40.183	31.6322	34.3371	28.1844	29.4699	27.9034	27.7201	25.9035	30.1788	33.1049	31.6214	34.6388
MMT(deg.C)	Tokyo												MRadj(/100,000 people)	Tokyo
Year	Jan	Feb	Mar	Apr	May	Jun	Jul	Aug	Sep	Oct	Nov	Dec	Year	Jan	Feb	Mar	Apr	May	Jun	Jul	Aug	Sep	Oct	Nov	Dec
2010	7.1	6.5	9.1	12.2	18.4	22.8	27.3	28.9	24.9	18.9	13.8	10.1	2010	60.681	54.2616	54.2893	51.3403	52.9259	50.4453	50.0328	52.4285	52.2367	55.2439	58.0316	59.8612
2011	5.4	7.2	8	14.3	18.2	22.2	26.8	27.3	25	19.3	15	7.8	2011	64.8189	54.9524	55.3452	52.5353	51.306	50.7322	49.7872	50.7045	46.4997	51.3416	54.6454	57.8767
2012	5	5.4	8.6	13.8	18.9	20.7	25.4	28.5	25.8	19.1	12.8	7.5	2012	64.5505	65.1311	58.1392	51.3841	49.1196	45.7483	42.9503	49.6474	46.4034	50.6464	55.4032	63.7517
2013	5.6	5.9	11.6	14.7	19	22.1	26.3	28.6	24.6	19.6	13.6	8.4	2013	69.69	59.9774	55.8166	50.4257	48.9824	44.3628	45.0548	46.118	46.0546	47.2329	52.9193	53.975
2014	6.5	5.9	10	14.3	19.6	22.6	25.9	27.1	22.7	18.8	14.4	7.8	2014	57.4098	52.9532	51.8416	46.4071	44.7691	39.6238	42.0412	46.0059	45.1251	48.9686	49.914	61.6958
2015	6.6	6.4	10.4	14.5	20.8	22.1	26.1	26.8	23	19	15	10.5	2015	72.5556	52.317	52.3909	45.4611	45.4337	38.7487	43.4021	44.0982	47.0314	52.0909	50.3175	54.3391
2016	7	7.8	10.4	15.6	20.1	22.5	25.3	27.4	24.8	19.5	12.5	10	2016	53.0586	55.1993	48.7788	45.6425	45.1636	38.8735	41.8209	47.3793	42.9925	51.5375	53.2391	55.8133
2017	6.9	7.4	8.9	14.8	19.9	22.1	27.1	26.6	23.3	17.7	13.3	8	2017	58.6211	45.9059	45.9407	41.4296	39.8051	33.6275	35.0883	39.3415	38.3142	42.1565	43.827	46.6332
2018	5.8	6.1	11.8	17.2	19.9	22.5	28.2	28.3	23.6	19.9	15.1	9.5	2018	60.1636	50.9866	45.9349	35.5437	36.7996	32.9931	36.4282	39.6958	38.141	40.2171	39.2294	45.0751
2019	6.8	7.9	11	13.9	20.1	22.1	24.2	28.7	25.4	20.1	14.3	9.8	2019	55.5956	48.8036	41.3753	37.2697	36.8533	30.0626	33.1727	37.0311	36.5858	39.223	39.9463	41.8503
2020	8.2	9.1	11.4	13.4	19.6	23.3	24.7	29.1	24.9	18.2	15	9	2020	44.6223	37.6828	35.643	33.5799	30.9359	27.9288	30.4903	31.6553	32.9115	35.089	32.9648	39.2569
MMT(deg.C)	Osaka												MRadj(/100,000 people)	Osaka
Year	Jan	Feb	Mar	Apr	May	Jun	Jul	Aug	Sep	Oct	Nov	Dec	Year	Jan	Feb	Mar	Apr	May	Jun	Jul	Aug	Sep	Oct	Nov	Dec
2010	6.1	7.8	9.6	13.6	18.8	23.9	27.9	30.5	26.7	19.9	13.2	9	2010	77.3417	59.4059	63.8679	71.9622	69.389	68.4614	69.7195	65.4688	54.0714	63.6951	64.8892	80.3606
2011	4.4	7.4	8.1	13.8	19.6	24.2	27.8	28.9	25.2	19.5	15.2	8.1	2011	81.5689	67.8757	72.4279	70.5053	65.161	66.616	64.0887	66.5423	60.6466	64.2072	64.5448	78.3857
2012	5.6	5.1	9.1	15.2	19.6	23	27.8	29.4	26	19.3	12.4	6.6	2012	87.399	67.3069	68.0722	62.6797	60.4405	59.9161	62.4535	61.1283	57.267	66.633	69.9096	75.3504
2013	5.2	5.6	10.7	14.3	19.8	24.3	28.5	30	25.1	20.8	12.9	7.8	2013	79.474	67.8367	69.2873	65.6404	65.6069	50.8443	57.968	62.1471	57.5245	60.1326	65.905	71.0667
2014	5.9	5.8	9.9	14.8	19.8	23.9	27.8	27.8	24	19.5	14.2	6.8	2014	80.2544	72.1451	71.5038	67.8118	62.3311	50.6374	55.9904	57.2635	55.7235	57.5046	66.7851	67.2486
2015	6.1	6.9	10.2	15.9	21.5	22.9	27	28.6	23.2	19	15.2	10.1	2015	88.8325	61.4674	68.9532	64.1394	60.3148	52.9876	58.8893	54.7675	59.2785	61.0132	55.7874	66.8766
2016	6.8	7.4	10.8	16.6	21.2	23.3	28	29.5	25.8	20.3	13.4	9.4	2016	63.792	72.4867	68.7225	59.1374	52.9122	52.2501	50.4469	59.2308	52.0911	56.2094	60.2475	64.9321
2017	6.2	6.3	9.2	15.7	21.1	22.7	28.8	29.2	24.4	18.4	12.6	7	2017	68.1673	63.2712	58.3647	55.6919	53.5345	43.5735	45.6288	52.128	52.5327	48.1337	51.0967	52.2924
2018	5	5.3	11.5	16.9	20.1	23.4	29.5	29.7	24.1	19.7	14.6	9.4	2018	69.3307	65.7983	63.0549	52.3011	53.6412	51.3977	47.7995	50.664	51.3732	48.2569	49.9641	56.7542
2019	6.5	7.8	10.6	14.6	21	23.7	26.5	29.1	26.6	20.7	14.2	9.5	2019	66.8994	62.8239	52.9296	48.4799	52.2292	46.8985	53.1093	49.6989	47.3135	54.2516	56.2072	56.8985
2020	8.6	8	11.4	13.7	20.8	24.9	26	30.7	25.8	18.7	14.7	8.7	2020	57.9175	54.0921	51.5543	45.2299	42.0802	40.4143	44.1372	46.5201	42.6412	48.7355	43.8709	50.4719
